# Supplementary material for: Fatigue Assessment Strategy Using Bayesian Techniques
Source: Materials (Basel). 2019 Oct 3;12(19):3239. doi: 10.3390/ma12193239 (PMC6804179; doi:10.3390/ma12193239)
Supplement: Supplementary file 1 [file materials-12-03239-s001.zip]

Archive with 2 entries (2 files):
- Video_S1.avi
- Video_S2.avi
